# Supplementary material for: Promoter variations of ClERF1 gene determines flesh firmness in watermelon
Source: BMC Plant Biol. 2024 Apr 16;24:290. doi: 10.1186/s12870-024-05000-z (PMC11020897; doi:10.1186/s12870-024-05000-z)
Supplement: Supplementary file 1 — Supplementary Material 1 [file 12870_2024_5000_MOESM1_ESM.xlsx]

## Sheet: Table S1
Table S1. Genetic models analysis for flesh hardness in RIL populations
Model	F6 population		F8 population
	Log_Max_likelihood_Value	AIC	Log_Max_likelihood_Value	AIC
0MG	-412.297	828.593	-408.778	821.557
1MG-A	-391.288	788.576	-401.176	808.351
2MG-A	-389.241	786.482	-399.853	807.706
2MG-AE	-384.897	777.795	-369.546	747.093
2MG-AI	-384.897	779.795	-369.546	749.093
2MG-CE	-385.285	776.571	-370.017	746.035
2MG-DE	-404.328	814.656	-401.883	809.765
2MG-EA	-401.082	808.165	-399.853	805.706
2MG-ED	-391.164	790.328	-401.156	810.313
2MG-ER	-385.13	778.26	-369.785	747.569
2MG-IE	-404.899	815.798	-402.315	810.629
3MG-A	-382.584	775.169	-362.208	734.416
3MG-AI	-380.303	778.605	-361.672	741.343
3MG-CEA	-383.192	772.384	-369.048	744.097
3MG-PEA	-394.254	796.508	-388.063	784.127
4MG-AI	-375.54	773.081	-354.923	731.847
4MG-CEA	-383.676	773.351	-372.186	750.371
4MG-EEA	-383.676	775.351	-372.186	752.371
4MG-EEEA	-387.787	783.574	-363.951	735.903
MX1-A-A	-376.784	763.569	-391.899	793.798
MX1-A-AI	-389.412	790.824	-387.272	786.543
MX2-A-A	-376.812	765.625	-375.958	763.915
MX2-AE-A	-373.744	759.488	-364.97	741.94
MX2-AI-A	-373.744	761.488	-364.97	743.94
MX2-AI-AI	-373.601	763.202	-359.8	735.6
MX2-CE-A	-383.935	777.87	-387.444	784.888
MX2-DE-A	-373.904	757.8082*	-366.299	742.599
MX2-EA-A	-393.229	796.458	-391.888	793.775
MX2-ED-A	-373.833	759.666	-365.923	743.845
MX2-ER-A	-373.833	759.666	-365.923	743.845
MX2-IE-A	-388.82	787.64	-386.881	783.761
MX3-A-A	-386.496	784.992	-386.635	785.271
MX3-AI-A	-372.368	766.736	-354.835	731.6704*
MX3-AI-AI	-372.03	768.06	-359.52	743.039
MX3-CEA-A	-392.992	795.984	-391.879	793.757
MX3-PEA-A	-393.479	798.957	-393.951	799.902
PG-A	-394.662	797.324	-391.926	791.852
PG-AI	-389.406	788.811	-387.268	784.536
Note:*indicates the lowest AIC.

## Sheet: Table S2
Table S2. Goodness-of-fit tests for selected models of RIL populations
Model	Generation	U12	P value	U22	P value	U32	P value	nW2	P value	Dn	P value
MX2-DE-A	P1	0.3359	0.5622	0.0065	0.936	3.699	0.0544	0.1767	0.3184	0.525	0.2775
	P2	0.1812	0.6703	0.7482	0.387	3.2804	0.0701	0.2361	0.2119	0.5454	0.2361
	F6	0.0245	0.8755	0.0226	0.8805	0	0.9956	0.0479	0.8891	0.0467	0.9119
MX3-AI-A	P1	0.148	0.7005	0.0005	0.9817	2.502	0.1137	0.1472	0.3999	0.4796	0.3824
	P2	0.0021	0.9637	0.1914	0.6617	3.7108	0.0541	0.2203	0.2347	0.4873	0.3635
	F8	0.0004	0.9834	0.0001	0.9919	0.0016	0.9685	0.011	1	0.0284	0.9999

## Sheet: Table S3
Table S3. The sequence data of BSA-seq analysis project
Sample	Raw Base(bp)	Clean Base(bp)	Q20(%)	Q30(%)	GC Content(%)	Mapped reads	Mapping rate(%)	Average depth(X)	Coverage at least 1X(%)	Coverage at least 4X(%)
ZJU152	22238843257	19237904100	98.09	93.56	36.75	127079214	99.09	42.52	99.34	98.96
ZJU163	14710798233	13385788500	98.65	94.9	36.45	88112075	98.74	32.18	99.71	99.29
F6-Hard-pool	9236646000	9178578000	96.37	90.39	35.32	60386013	98.69	17.25	99.79	99.22
F6-Soft-pool	10428349800	10366257900	96.53	90.67	35.41	68098284	98.54	19.56	99.81	99.5
F8-Hard-pool	11229183300	11117942400	96.9	91.61	35.54	72576923	97.92	22.25	99.81	99.56
F8-Soft-pool	10425828000	10317576000	96.84	91.47	35.29	67881055	98.69	19.99	99.82	99.55
Total	78269648590	73604046900

## Sheet: Table S4
Table S4. Genotyping of 144 F6 individuals using 17 KASP makers in the candidate region
ID	flesh hardness (kg/cm2)	Standard error (±)	K1(12239502)	K2(12374591)	K3(12516471)	K4(12690633)	K13(12891314)	K14(13018185)	K15(13143199)	K16(13158738)	K17(13229469)	K5(13341633)	K6(13517513)	K7(13730568)	K8(14006124)	K9(14325166)	K10(14563829)	K11(14794859)	K12(15056677)
ZJU163	0.97	0.0317485	C	T	G	G	C	T	G	T	G	A	A	G	A	G	C	A	C
F6-16	1.96047	0.0717024	C	T	G	G	C	T	G	T	G	A	A	G	A	G	C	A	C
F6-17	2.0623	0.155598	C	T	G	G	C	T	G	T	G	A	A	G	A	G	C	A	C
F6-19	2.36792	0.266201	C	T	G	G	C	T	G	T	G	A	A	G	A	G	C	A	C
F6-58	2.46642	0.116625	C	T	G	G	C	T	G	T	G	A	A	G	A	G	C	A	C
F6-141	2.71992	0.303832	C	T	G	G	C	T	G	T	G	A	A	G	A	G	C	A	C
F6-40	2.84584	0.498247	C	T	G	G	C	T	G	T	G	A	A	G	A	G	C	A	C
F6-89	2.87671	0.505234	C	T	G	G	C	T	G	T	G	A	A	G	A	G	C	A	C
F6-55	2.90781	0.161708	C	T	G	G	C	T	G	T	G	A	A	G	A	G	C	A	C
F6-59	2.92815	0.0953508	C	T	G	G	C	T	G	T	G	A	A	G	A	G	C	A	C
F6-169	2.97934	0.561969	C/T	C/T	A/G	A/G	C/T	C/T	A/G	C/T	A/G	A/T	A/G	A/G	A/G	A/G	A/C	A/G	C/T
F6-72	3.25249	0.261992	C	T	G	G	C	T	G	T	G	A	A	G	A	G	C	A	C
F6-99	3.27553	0.0545333	C	T	G	G	C	T	G	T	G	A	A	G	A	G	C	A	C
F6-34	3.29063	0.40756	C	C	A	A	T	C	A/G	C/T	A/G	A/T	A/G	A/G	A/G	A/G	A/C	A/G	C/T
F6-138	3.31975	0.630886	C	T	G	G	C	T	G	T	G	A	A	G	A	G	C	A	C
F6-62	3.36184	0.817396	C	T	G	G	C	T	G	T	G	A	A	G	A	G	C	A	C
F6-15	3.39213	0.117691	C	T	G	G	C	T	G	T	G	A	A	G	A	G	C	A	C
F6-88	3.61133	1.32896	C	T	G	G	C	T	G	T	G	A	A	G	A	G	C	A	C
F6-38	3.62967	0.343624	C	T	G	G	C	T	G	T	G	A	A	G	A	G	C	A	C
F6-152	3.69726	0.323781	C	T	G	G	C	T	G	T	G	A	A	G	A	G	C	A	C
F6-26	3.76998	0.277767	C	T	G	G	C	T	G	T	G	A	A	G	A	G	C	A	C
F6-13	3.81442	0.176371	C	T	G	G	C	T	G	T	G	A	A	G	A	G	C	A	C
F6-77	3.90258	0.209663	C	T	G	G	C	T	G	T	G	A	A	G	A	G	C	A	C
F6-100	3.94054	1.59795	C	T	G	G	C	T	G	T	G	A	A	G	A	G	C	A	C
F6-92	3.9533	0.169677	C	T	G	G	C	T	G	T	G	A	A	G	A	G	C	A	C
F6-150	3.96653	0.264831	T	C	A	A	T	C	A	C	A	T	G	A	G	A	A	G	T
F6-122	3.97768	1.03829	C	T	G	G	C	T	G	T	G	A	A	G	A	G	C	A	C
F6-6	4.03462	0.311906	C	T	G	G	C	T	G	T	G	A	A	G	A	G	C	A	C
F6-64	4.06647	0.661016	C	T	G	G	C	T	G	T	G	A	A	G	A	G	C	A	C
F6-67	4.12975	0.630769	C	T	G	G	C	T	G	T	G	A	A	G	A	G	C	A	C
F6-14	4.15899	0.389983	T	C	A	A	T	C	A	C	A	T	G	A	G	A	A	G	T
F6-153	4.16031	0.373493	C	T	G	G	C	T	G	T	G	A	A	G	A	G	C	A	C
F6-79	4.16428	0.219751	C	T	G	G	C	T	G	T	G	A	A	G	A	G	C	A	C
F6-139	4.16935	0.12776	C	T	G	G	C	T	G	T	G	A	A	G	A	G	C	A	C
F6-171	4.27035	0.270636	C	T	G	G	C	T	G	T	G	A	A	G	A	G	C	A	C
F6-110	4.40037	0.830862	C	T	G	G	C	T	G	T	G	A	A	G	A	G	A/C	A	C
F6-76	4.50164	1.69235	C	T	G	G	C	T	G	T	G	A	A	G	A	G	C	A	C
F6-43	4.51429	0.183641	C	T	G	G	C	T	G	T	G	A	A	G	A	G	C	G	T
F6-173	4.56576	0.990364	C	T	G	G	C	T	G	T	G	A	A	G	A	G	C	A	C
F6-168	4.61517	0.933978	T	C	A	A	T	C	A	C	A	T	G	A	G	A	A	G	T
F6-95	4.66962	0.72514	C	T	G	G	C	T	G	T	G	A	A	G	A	G	C	A	C
F6-56	4.68541	1.34709	T	C	A	A	T	C	A	T	G	A	A	G	A	G	C	A	C
F6-162	4.82866	0.813289	C	T	G	G	C	T	G	T	G	A	A	G	A	G	C	A	C
F6-86	4.85311	0.828667	C	T	G	G	C	T	G	T	G	A	A	G	A	G	C	A	C
F6-117	4.86524	0.272645	C/T	C/T	A/G	A/G	C/T	C/T	A/G	C/T	A/G	A/T	A/G	A/G	A/G	A/G	A/C	A/G	C/T
F6-47	4.89301	0.129626	C	T	G	G	C	T	G	T	G	A	A	G	A	G	C	A	C
F6-52	4.92159	0.132336	C	T	G	G	C	T	G	T	G	A	A	G	A	G	C	A	C
F6-63	4.94936	0.622093	C	T	G	G	C	T	G	T	G	A	A	G	A	G	C	A	C
F6-35	4.94956	0.113217	C	T	G	G	C	T	G	T	G	A	A	G	A	G	C	A	C
F6-174	4.95403	0.167031	T	C	A	A	T	C	A	C	A	T	G	A	G	A	A	G	T
F6-121	4.97554	0.234939	T	C	A	A	T	C	A	C	A	T	G	A	G	A	A	G	T
F6-136	5.13094	0.254955	C	T	G	G	C	T	G	T	G	A	A	G	A	G	C	A	C
F6-102	5.21553	0.425187	C	T	G	G	C	T	G	T	G	A	A	G	A	G	C	A	C
F6-172	5.25871	0.673229	C/T	C/T	A/G	A/G	C/T	C/T	A/G	T	G	A	A	G	A	G	C	A	C
F6-157	5.27929	0.274318	C	T	G	G	C	T	G	T	G	A	A	G	A	G	C	A	C
F6-41	5.28906	0.163802	T	C	A	A	T	C	A	C	A	T	G	A	G	A	A	G	T
F6-165	5.29773	0.356217	C/T	C/T	A/G	A/G	C/T	C/T	A/G	C/T	A/G	A/T	A/G	A/G	A/G	A/G	A/C	A/G	C/T
F6-21	5.43738	0.522156	C	T	G	G	C	T	G	T	G	A	A	G	A	G	C	A	C
F6-91	5.45991	0.0751843	C	T	G	G	C	T	G	T	G	A	A	G	A	G	C	A	C
F6-54	5.48	0.540951	C	T	G	G	C	T	G	T	G	A	A	G	A	G	C	A	C
F6-53	5.50506	0.842501	T	C	A	A	T	C	A	C	A	T	G	A	G	A	A	G	T
F6-3	5.55195	0.0937455	C	T	G	G	C	T	G	T	G	A	A	G	A	G	C	A	C
F6-20	5.61011	0.375392	C	T	G	G	C	T	G	T	G	A	A	G	A	G	C	A	C
F6-75	5.78966	1.26271	T	C	A	A	T	C	A	C	A	T	G	A	G	A	A	G	T
F6-101	5.80656	1.05033	T	C	A	A	T	C	A	C	A	T	G	A	G	A	A	G	T
F6-93	5.82276	0.786142	T	C	A	A	T	C	A	C	A	T	G	A	G	A	A	G	T
F6-29	5.92534	0.0882831	C	T	G	G	C	T	G	T	G	A	A	G	A	G	C	A	C
F6-133	5.99275	0.598673	C	T	G	G	C	T	G	T	G	A	A	G	A	G	C	A	C
F6-164	5.99518	0.389131	T	C	A	A	T	C	A	C	A	T	G	A	G	A	A	G	T
F6-32	6.10887	0.194714	C/T	C/T	A/G	A/G	C/T	C/T	A/G	C/T	A/G	A/T	A/G	A/G	A/G	A/G	A/C	A/G	C/T
F6-118	6.12168	0.272967	C	T	G	G	C	T	G	T	G	A	A	G	A	G	C	A	C
F6-115	6.16172	0.348959	T	C	A	A	T	C	A	C	A	T	G	A	G	A	A	G	T
F6-158	6.27595	0.690405	T	C	A	A	T	C	A	C	A	T	G	A	G	A	A	G	T
F6-44	6.27604	0.643739	C/T	C/T	A/G	A/G	C/T	C/T	A/G	C/T	A/G	A/T	A/G	A/G	A/G	A/G	A/C	A	C
F6-129	6.38806	0.489493	T	C	A	A	T	C	A	C	A	T	G	A	G	A	A	G	T
F6-36	6.38873	0.0138463	T	C	A	A	T	C	A	C	A	T	G	A	G	A	A	G	T
F6-49	6.41146	0.816234	C	T	G	G	C	T	G	T	G	A	A	G	A	G	C	A	C
F6-131	6.47472	0.454838	C	T	G	G	C	T	G	T	G	A	A	G	A	G	C	A	C
F6-94	6.47521	0.5546	C	T	G	G	C	T	G	T	G	A	A	G	A	G	C	A	C
F6-61	6.48845	0.797537	C	T	G	G	C	T	G	T	G	A	A	G	A	G	C	A	C
F6-177	6.56506	0.823997	C	T	G	G	C	T	G	T	G	A	A	G	A	G	C	A	C
F6-111	6.63036	0.967886	T	C	A	A	T	C	A	C	A	T	G	A	G	A	A	G	T
F6-166	6.66943	1.25149	C	T	G	G	C	T	G	T	G	A	A	G	A	G	C	A	C
F6-144	6.70355	0.054194	T	C	A	A	T	C	A	C	A	T	G	A	G	A	A	G	T
F6-8	7.13115	0.0828232	T	C	A	A	T	C	A	C	A	T	G	A	G	A	A	G	T
F6-10	7.19006	1.00911	C	T	G	G	C	T	G	T	G	A	A	G	A	G	C	A	C
F6-126	7.30915	1.76629	T	C	A	A	T	C	A	C	A/G	A/T	A/G	A/G	A/G	A/G	A/C	A/G	C/T
F6-51	7.36669	0.646465	C	T	G	G	C	T	G	T	G	A	A	G	A	G	C	A	C
F6-161	7.42074	0.185796	T	C	A	A	T	C	A	T	G	A	A	G	A	G	C	A	C
F6-66	7.45138	0.75056	C	T	G	G	C	T	G	T	G	A	A	G	A	G	C	A	C
F6-80	7.52103	1.1973	C	T	G	G	C	T	G	T	G	A	A	G	A	G	C	A	C
F6-135	7.53301	1.03697	T	C	A	A	T	C	A	C	A	T	G	A	G	A	A	G	T
F6-156	7.58099	0.122403	T	C	A	A	T	C	A	C	A	T	G	A	G	A	A	G	T
F6-42	7.6275	1.0937	T	C	A	A	T	C	A	C	A	T	G	A	G	A	A	G	T
F6-5	7.70232	2.28182	C	T	G	G	C	T	G	T	G	A	A	G	A	G	C	A	C
F6-33	7.72613	0.858711	T	C	A	A	T	C	A	C	A	T	G	A	G	A	A	G	T
F6-163	7.75376	0.481204	T	C	A	A	T	C	A	C	A	T	G	A	G	A	A	G	T
F6-143	7.82819	0.294532	C	T	G	G	C	T	G	T	G	A	A	G	A	G	C	A	C
F6-170	7.90421	0.883512	C	T	G	A	T	C	A	C	A	T	G	A	G	A	A	G	T
F6-137	7.91497	0.802188	C	T	G	G	C	T	G	T	G	A	A	G	A	G	C	A	C
F6-57	7.92282	0.606978	T	C	A	A	T	C	A	C	A	T	G	A	G	A	A	G	T
F6-31	7.99405	0.606753	T	C	A	A	T	C	A	C	A	T	G	A	G	A	A	G	T
F6-85	8.03497	0.956964	C	T	G	G	C	T	G	T	G	A	A	G	A	G	C	A	C
F6-7	8.13889	1.19249	C	T	G	G	C	T	G	T	G	A	A	G	A	G	C	A	C
F6-176	8.32	0.373128	C	T	G	G	C	T	G	T	G	A	A	G	A	G	C	A	C
F6-71	8.87373	0.589255	C	T	G	G	C	T	G	T	G	A	A	G	A	G	C	A	C
F6-83	8.9212	0.94946	C	T	G	G	C	T	G	T	G	A	A	G	A	G	C	A	C
F6-106	9.02324	0.859117	T	C	A	A	T	C	A	C	A	T	G	A	G	A	A	G	T
F6-116	9.28431	0.846684	C/T	C	A	A	T	C	A	C	A	T	G	A	G	A	A	G	T
F6-28	9.37139	1.21764	C	C/T	A/G	A/G	C/T	C/T	A/G	C/T	A/G	A/T	A/G	A/G	A/G	A/G	A/C	A/G	C/T
F6-24	9.43308	2.01102	C	T	G	G	C	T	G	T	G	A	A	G	A	G	C	A	C
F6-167	9.49812	1.23429	C	T	G	G	C	T	G	T	G	A	A	G	A	G	C	A	C
F6-70	9.56654	1.75514	C/T	C/T	A/G	A/G	C/T	C/T	A/G	C/T	A/G	A/T	A/G	A/G	A/G	A/G	A/C	A/G	C/T
F6-98	9.71339	0.161535	T	C	A	A	T	C	A	C	A	T	G	A	G	A	A	G	T
F6-109	9.78155	0.894437	T	C	A	A	T	C	A	C	A	T	G	A	G	A	A	G	T
F6-45	9.79918	1.34353	T	C	A	A	T	C	A	C	A	T	G	A	G	A	A	G	T
F6-128	9.88706	0.685298	T	C	A	A	T	C	A	C	A	T	G	A	G	A	A	G	T
F6-125	10.0732	0.144201	C	T	G	G	C	T	G	T	G	A	A	G	A	G	C	A	C
F6-119	10.2397	1.57245	T	C	A	A	T	C	A	C	A	T	G	A	G	A	A	G	T
F6-27	10.5444	0.165726	T	C	A	A	T	C	A	C	A	T	G	A	G	A	A	G	T
F6-160	10.7576	0.868843	C	C	A	A	T	C	A	C	A	T	G	A	G	A	A	G	T
F6-68	11.054	0.690558	T	C	A	A	T	C	A	C	A	T	G	A	G	A	A	G	T
F6-65	11.082	1.26146	T	C	A	A	T	C	A	C	A	T	G	A	G	A	A	G	T
F6-48	11.3008	2.01701	T	C	A	A	T	C	A	C	A	T	G	A	G	A	A	G	T
F6-159	11.7539	0.775233	T	C	A	A	T	C	A	C	A	T	G	A	G	A	A	G	T
F6-107	11.8038	1.09241	T	C	A	A	T	C	A	C	A	T	G	A	G	A	A	G	T
F6-127	11.9765	1.13485	T	C	A	A	T	C	A	C	A	T	G	A	G	A	A	G	T
F6-130	12.2474	0.492063	T	C	A	A	T	C	A	C	A	T	G	A	G	A	A	G	T
F6-78	12.2973	1.22575	T	C	A	A	T	C	A	C	A	T	G	A	G	A	A	G	T
F6-134	12.3167	1.34365	C	T	G	G	C	T	G	T	G	A	A	G	A	G	C	A	C
F6-114	12.3286	1.48986	C	T	G	G	C	T	G	T	G	A	A	G	A	G	C	A	C
F6-25	12.3706	0.300428	T	C	A	A	T	C	A	C	A	T	G	A	G	A	A	G	T
F6-69	12.3899	0.642514	T	C	A	A	T	C	A	C	A	T	G	A	G	A	A	G	T
F6-123	12.4112	1.84807	T	C	A	A	T	C	A	C	A	T	G	A	G	A	A	G	T
F6-87	13.5012	1.09999	T	C	A	A	T	C	A	C	A	T	G	A	G	A	A	G	T
F6-50	13.644	0.900474	T	C	A	A	T	C	A	C	A	T	G	A	G	A	A	G	T
F6-132	13.8315	0.985584	C	T	G	G	T	C	A	C	A	T	G	A	G	A	A	G	T
F6-11	13.8417	0.650047	C	T	G	G	C	T	G	T	G	A	A	G	A	G	C	A	C
F6-96	13.9808	0.540158	T	C	A	A	T	C	A	C	A	T	G	A	G	A	A	G	T
F6-97	14.4624	0.886435	T	C	A	A	T	C	A	C	A	T	G	A	G	A	A	G	T
F6-104	15.1091	3.6453	T	C	A	A	T	C	A	C	A	T	G	A	G	A	A	G	T
F6-60	15.1423	2.10239	T	C	A	A	T	C	A	C	A	T	G	A	G	A	A	G	T
F6-175	15.1654	2.44279	T	C	A	A	T	C	A	C	A	T	G	A	G	A	A	G	T
F6-2	16.9593	1.34419	T	C	A	A	T	C	A	C	A	T	G	A	G	A	A	G	T
F6-9	18.5788	0.556799	T	C	A	A	T	C	A	C	A	T	G	A	G	A	A	G	T
ZJU152	16.41	0.917863	T	C	A	A	T	C	A	C	A	T	G	A	G	A	A	G	T

## Sheet: Table S5
Table S5. The allelic distribution on F6 individuals
F6 individuals	Flesh hardness(kg/cm2)	Standard error (±)	Genotype(InDel5)
F6-2	16.9593	1.34419	HH
F6-3	5.55195	0.0937455	hh
F6-5	7.70232	2.28182	hh
F6-6	4.03462	0.311906	hh
F6-7	8.13889	1.19249	hh
F6-8	7.13115	0.0828232	HH
F6-9	18.5788	0.556799	HH
F6-10	7.19006	1.00911	hh
F6-11	13.8417	0.650047	hh
F6-13	3.81442	0.176371	hh
F6-14	4.15899	0.389983	HH
F6-15	3.39213	0.117691	hh
F6-16	1.96047	0.0717024	hh
F6-17	2.0623	0.155598	hh
F6-19	2.36792	0.266201	hh
F6-20	5.61011	0.375392	hh
F6-21	5.43738	0.522156	hh
F6-24	9.43308	2.01102	hh
F6-25	12.3706	0.300428	HH
F6-26	3.76998	0.277767	hh
F6-27	10.5444	0.165726	HH
F6-28	9.37139	1.21764	Hh
F6-29	5.92534	0.0882831	hh
F6-31	7.99405	0.606753	HH
F6-32	6.10887	0.194714	Hh
F6-33	7.72613	0.858711	HH
F6-34	3.29063	0.40756	Hh
F6-35	4.94956	0.113217	hh
F6-36	6.38873	0.0138463	HH
F6-38	3.62967	0.343624	hh
F6-40	2.84584	0.498247	hh
F6-41	5.28906	0.163802	HH
F6-42	7.6275	1.0937	HH
F6-43	4.51429	0.183641	hh
F6-44	6.27604	0.643739	Hh
F6-45	9.79918	1.34353	HH
F6-47	4.89301	0.129626	hh
F6-48	11.3008	2.01701	HH
F6-49	6.41146	0.816234	hh
F6-50	13.644	0.900474	HH
F6-51	7.36669	0.646465	hh
F6-52	4.92159	0.132336	hh
F6-53	5.50506	0.842501	HH
F6-54	5.48	0.540951	hh
F6-55	2.90781	0.161708	hh
F6-56	4.68541	1.34709	hh
F6-57	7.92282	0.606978	HH
F6-58	2.46642	0.116625	hh
F6-59	2.92815	0.0953508	hh
F6-60	15.1423	2.10239	HH
F6-61	6.48845	0.797537	hh
F6-62	3.36184	0.817396	hh
F6-63	4.94936	0.622093	hh
F6-64	4.06647	0.661016	hh
F6-65	11.082	1.26146	HH
F6-66	7.45138	0.75056	hh
F6-67	4.12975	0.630769	hh
F6-68	11.054	0.690558	HH
F6-69	12.3899	0.642514	HH
F6-70	9.56654	1.75514	Hh
F6-71	8.87373	0.589255	hh
F6-72	3.25249	0.261992	hh
F6-75	5.78966	1.26271	HH
F6-76	4.50164	1.69235	hh
F6-77	3.90258	0.209663	hh
F6-78	12.2973	1.22575	HH
F6-79	4.16428	0.219751	hh
F6-80	7.52103	1.1973	hh
F6-83	8.9212	0.94946	hh
F6-85	8.03497	0.956964	hh
F6-86	4.85311	0.828667	hh
F6-87	13.5012	1.09999	HH
F6-88	3.61133	1.32896	hh
F6-89	2.87671	0.505234	hh
F6-91	5.45991	0.0751843	hh
F6-92	3.9533	0.169677	hh
F6-93	5.82276	0.786142	HH
F6-94	6.47521	0.5546	hh
F6-95	4.66962	0.72514	hh
F6-96	13.9808	0.540158	HH
F6-97	14.4624	0.886435	HH
F6-98	9.71339	0.161535	HH
F6-99	3.27553	0.0545333	hh
F6-100	3.94054	1.59795	hh
F6-101	5.80656	1.05033	HH
F6-102	5.21553	0.425187	hh
F6-104	15.1091	3.6453	HH
F6-106	9.02324	0.859117	HH
F6-107	11.8038	1.09241	HH
F6-109	9.78155	0.894437	HH
F6-110	4.40037	0.830862	hh
F6-111	6.63036	0.967886	HH
F6-114	12.3286	1.48986	hh
F6-115	6.16172	0.348959	HH
F6-116	9.28431	0.846684	HH
F6-117	4.86524	0.272645	Hh
F6-118	6.12168	0.272967	hh
F6-119	10.2397	1.57245	HH
F6-121	4.97554	0.234939	HH
F6-122	3.97768	1.03829	hh
F6-123	12.4112	1.84807	HH
F6-125	10.0732	0.144201	hh
F6-126	7.30915	1.76629	HH
F6-127	11.9765	1.13485	HH
F6-128	9.88706	0.685298	HH
F6-129	6.38806	0.489493	HH
F6-130	12.2474	0.492063	HH
F6-131	6.47472	0.454838	hh
F6-132	13.8315	0.985584	HH
F6-133	5.99275	0.598673	hh
F6-134	12.3167	1.34365	hh
F6-135	7.53301	1.03697	HH
F6-136	5.13094	0.254955	hh
F6-137	7.91497	0.802188	hh
F6-138	3.31975	0.630886	hh
F6-139	4.16935	0.12776	hh
F6-141	2.71992	0.303832	hh
F6-143	7.82819	0.294532	hh
F6-144	6.70355	0.054194	HH
F6-150	3.96653	0.264831	HH
F6-152	3.69726	0.323781	hh
F6-153	4.16031	0.373493	hh
F6-156	7.58099	0.122403	HH
F6-157	5.27929	0.274318	hh
F6-158	6.27595	0.690405	HH
F6-159	11.7539	0.775233	HH
F6-160	10.7576	0.868843	HH
F6-161	7.42074	0.185796	HH
F6-162	4.82866	0.813289	hh
F6-163	7.75376	0.481204	HH
F6-164	5.99518	0.389131	HH
F6-165	5.29773	0.356217	Hh
F6-166	6.66943	1.25149	hh
F6-167	9.49812	1.23429	hh
F6-168	4.61517	0.933978	HH
F6-169	2.97934	0.561969	Hh
F6-170	7.90421	0.883512	HH
F6-171	4.27035	0.270636	hh
F6-172	5.25871	0.673229	hh
F6-173	4.56576	0.990364	hh
F6-174	4.95403	0.167031	HH
F6-175	15.1654	2.44279	HH
F6-176	8.32	0.373128	hh
F6-177	6.56506	0.823997	hh

## Sheet: Table S6
Table S6. The allelic distribution on F8 individuals
F8 individuals	Flesh hardness(kg/cm2)	Standard error (±)	Genotype(InDel5)
F8-2	14.2905	1.13834	HH
F8-3	7.39522	0.35537	hh
F8-5	8.78092	0.779149	hh
F8-6	5.30365	0.571625	hh
F8-7	10.5688	0.573211	hh
F8-8	6.05669	0.527152	HH
F8-9	16.5471	1.88128	HH
F8-10	4.4973	0.418078	hh
F8-11	13.0055	1.16832	hh
F8-13	3.68686	0.211672	hh
F8-14	3.16539	0.36422	HH
F8-15	3.14361	0.318938	hh
F8-16	2.40703	0.119017	hh
F8-17	2.85076	0.1181	hh
F8-19	2.07007	0.23555	hh
F8-20	5.46911	0.791821	hh
F8-21	7.43224	0.154083	hh
F8-24	6.76903	0.205634	hh
F8-25	15.518	0.890985	HH
F8-26	2.90514	0.126155	hh
F8-27	13.4213	3.56346	HH
F8-28	5.77131	0.188456	HH
F8-29	3.80792	0.455289	hh
F8-31	8.90886	0.15602	HH
F8-34	6.61916	0.224132	HH
F8-36	8.14397	0.857156	HH
F8-37	6.37335	0.747927	hh
F8-38	3.69371	0.0201032	hh
F8-40	3.48948	0.703925	hh
F8-42	7.04937	0.811229	HH
F8-43	3.12355	0.0928347	hh
F8-44	5.00183	0.508612	hh
F8-45	7.17132	0.718268	HH
F8-46	5.07425	1.73593	hh
F8-47	4.60919	0.565302	hh
F8-48	9.08653	0.390413	HH
F8-49	4.87679	0.813529	hh
F8-50	12.0178	0.719696	HH
F8-51	5.50929	1.18618	hh
F8-52	4.79196	0.0694975	hh
F8-53	5.20055	0.365923	HH
F8-54	7.72717	0.173725	hh
F8-55	3.08305	0.177015	hh
F8-56	4.76898	0.504206	hh
F8-57	7.60732	0.317516	HH
F8-58	1.67158	0.153045	hh
F8-59	5.02278	0.548867	hh
F8-60	18.3761	2.24264	HH
F8-62	4.11855	0.314295	hh
F8-63	4.23782	0.3456	hh
F8-64	3.49923	0.017472	hh
F8-65	10.6315	1.52261	HH
F8-66	7.40657	0.367163	hh
F8-67	4.25589	0.24488	hh
F8-68	16.5773	0.567252	HH
F8-69	7.97993	0.555727	HH
F8-70	9.90504	0.477681	HH
F8-71	4.25516	0.417189	hh
F8-72	3.93505	0.841648	hh
F8-73	0.988	0.0422703	hh
F8-74	6.1576	0.294605	hh
F8-75	8.13646	0.153751	HH
F8-76	3.79313	0.119617	hh
F8-77	5.19602	0.868527	hh
F8-78	19.0732	0.710611	HH
F8-79	6.65993	0.226251	hh
F8-82	8.15773	0.29321	hh
F8-83	7.66653	0.0448023	hh
F8-84	6.77883	1.41249	hh
F8-85	7.59563	0.351553	hh
F8-86	5.3665	0.531667	hh
F8-87	19.101	0.589338	HH
F8-88	7.6813	0.0355103	hh
F8-89	1.64526	0.0173158	hh
F8-91	6.26442	0.222748	hh
F8-92	3.82685	0.644774	hh
F8-93	5.58374	0.072342	HH
F8-94	4.8417	0.647074	hh
F8-95	4.72203	0.0527004	hh
F8-96	8.69837	1.07011	HH
F8-97	17.2805	2.32008	HH
F8-98	10.1238	0.329371	HH
F8-99	6.33834	0.598161	hh
F8-100	3.49379	0.451915	hh
F8-101	10.2513	1.96487	HH
F8-103	17.6536	3.33029	HH
F8-104	14.6419	0.318553	HH
F8-105	5.68593	0.325712	Hh
F8-106	6.37794	0.640625	HH
F8-107	19.1365	0.67989	HH
F8-109	11.3339	0.803867	HH
F8-110	3.32666	0.0292869	hh
F8-111	10.4471	0.349781	HH
F8-113	13.7479	3.06141	Hh
F8-114	9.5381	0.174302	hh
F8-115	7.60521	0.915165	HH
F8-116	5.37776	0.346675	HH
F8-117	5.80257	0.0469707	HH
F8-118	5.59715	0.599572	hh
F8-119	12.549	0.42119	HH
F8-121	4.64925	0.257907	HH
F8-122	3.76496	0.504183	hh
F8-124	4.06373	0.848728	hh
F8-126	7.15918	0.661113	HH
F8-127	8.19471	0.243288	HH
F8-128	6.85172	0.0506204	HH
F8-131	6.40149	0.654956	hh
F8-132	13.5313	0.547908	HH
F8-133	5.18458	0.113668	hh
F8-134	12.28	0.611285	hh
F8-135	5.41607	0.254871	HH
F8-136	5.46133	0.574469	hh
F8-137	8.52868	0.100851	hh
F8-138	2.66987	0.18912	hh
F8-139	5.56019	0.423127	hh
F8-141	3.88315	1.25286	hh
F8-143	8.39974	0.218669	hh
F8-150	3.79556	0.402098	HH
F8-151	3.72504	0.0970637	Hh
F8-152	2.63241	0.201067	hh
F8-153	4.57892	0.304474	hh
F8-154	7.03776	0.217055	Hh
F8-155	6.45336	1.29396	hh
F8-157	4.65982	0.24595	hh
F8-158	5.47313	0.35118	HH
F8-161	6.08728	0.264658	HH
F8-163	6.50533	0.455086	HH
F8-168	4.48785	1.0621	HH
F8-169	9.77836	1.44308	hh
F8-171	2.96411	0.381378	hh
F8-172	5.02853	0.452945	hh
F8-173	8.80801	0.244032	hh
F8-175	17.6668	1.0963	HH
F8-176	7.77496	0.126725	hh
F8-177	5.97712	0.0467861	hh

## Sheet: Table S7
Table S7. The allelic distribution on 126 germplasm accessions
Accession ID	Accession Name	Type	Origin	Flesh hardness(kg/cm2)	Genotype(InDel5)
ZJU001	XFM	CL_cultivar	East Asia	2.26	hh
ZJU002	XFF	CL_cultivar	East Asia	1.68	hh
ZJU003	LFM	CL_cultivar	East Asia	2.1	hh
ZJU004	LFF	CL_cultivar	East Asia	1.22	hh
ZJU006	ZM2	CL_cultivar	United States	3.37	hh
ZJU009	JYDB1	CL_cultivar	Northwestern china	3.58	hh
ZJU011	happy0712	CL_cultivar	Southeast china	2.24	hh
ZJU012	PYZKK	CL_landrace	Northwestern china	2.85	hh
ZJU016	SL3	CL_landrace	Russia	3.43	hh
ZJU018	DHZ	CL_cultivar	Russia	2.09	hh
ZJU020	XZHL	CL_landrace	Northwestern china	1.66	hh
ZJU021	QEKWZ	CL_landrace	Northwestern china	0.98	hh
ZJU022	LZHP	CL_landrace	Northwestern china	1.81	hh
ZJU023	SXHZ	CL_landrace	Northwestern china	1.9	hh
ZJU024	LMG	CL_landrace	Northern china	2.43	hh
ZJU025	HYP	CL_landrace	Northern china	3.53	hh
ZJU027	FGXG	CL_cultivar	Franch	3.84	hh
ZJU030	TJ	CL_landrace	Northern china	1.5	hh
ZJU033	DHBJL	CL_cultivar	East Asia	2.79	hh
ZJU035	SL1	CL_cultivar	Russia	4.13	hh
ZJU036	MXGHP	CL_cultivar	Mexico	2.03	hh
ZJU044	PHML	CL_landrace	East Asia	1.83	hh
ZJU045	MGDM	CL_cultivar	United States	1.5	hh
ZJU046	JZG	CL_landrace	China	2.78	hh
ZJU047	GZHP	CL_landrace	East Asia	2.18	hh
ZJU048	XZ1	CL_cultivar	Northern china	2.04	hh
ZJU049	LZHP	CL_landrace	Northwestern china	2.08	hh
ZJU050	Tom Waston	CL_cultivar	Watson United States	1.45	hh
ZJU051	ML	CL_cultivar	Russia	2.74	hh
ZJU054	HBJ	CL_landrace	Northern china	2.57	hh
ZJU055	SBD	CL_landrace	East Asia	1.92	hh
ZJU058	XDH	CL_cultivar	Northern china	2.08	hh
ZJU059	SJT	CL_landrace	Northern china	1.61	hh
ZJU062	HZG	CL_landrace	Russia	2.85	hh
ZJU063	DG	CL_landrace	Northern china	2.05	hh
ZJU065	HRXG	CL_cultivar	China	1.98	hh
ZJU067	SBG	CL_landrace	Northern china	1.69	hh
ZJU068	NXHZG	CL_landrace	Northern china	2.09	hh
ZJU071	PI 271778	C.amarus	Africa	2.05	hh
ZJU072	ZZH	CL_landrace	China	1.62	hh
ZJU073	JXM	CL_cultivar	East Asia	1.59	hh
ZJU079	ZH2	CL_cultivar	East Asia	1.04	hh
ZJU080	FL11	CL_cultivar	China	3.67	hh
ZJU081	HM	CL_cultivar	China	3.07	hh
ZJU082	WH2	CL_cultivar	China	1.57	hh
ZJU083	HHJCLSD	CL_cultivar	United States	2.61	hh
ZJU091	XYZF	CL_cultivar	China	1.59	hh
ZJU092	XYZM	CL_cultivar	China	2.42	hh
ZJU093	SDS	CL_cultivar	China	2.39	hh
ZJU094	HTH	CL_cultivar	East Asia	1.25	hh
ZJU095	ZZ4	CL_cultivar	China	1.05	hh
ZJU099	JD	CL_cultivar	China	2.22	hh
ZJU100	ZY1	CL_cultivar	China	0.98	hh
ZJU101	7ZH	CL_cultivar	China	1.12	hh
ZJU104	JLHZ	CL_cultivar	China	1.69	hh
ZJU105	SG2	CL_cultivar	China	1.81	hh
ZJU107	MB	CL_cultivar	United States	2.32	hh
ZJU108	DU3	CL_cultivar	Russia	2.47	hh
ZJU109	WCZ	CL_cultivar	northwestern china	1.84	hh
ZJU110	G1	CL_cultivar	China	3.37	hh
ZJU112	4YX	CL_cultivar	China	1.95	hh
ZJU113	LFL	CL_cultivar	Africa	2.49	hh
ZJU115	QS	CL_cultivar	China	1.23	hh
ZJU116	HM2	CL_cultivar	China	1.93	hh
ZJU117	YB	CL_cultivar	China	2.07	hh
ZJU118	HZ1	CL_cultivar	northwestern china	1.29	hh
ZJU119	HCC	CL_cultivar	China	1.73	hh
ZJU120	ACH	CL_cultivar	China	4.23	hh
ZJU121	SM1	CL_cultivar	China	1.83	hh
ZJU122	CH	CL_cultivar	China	2	hh
ZJU123	zxg0017	CL_landrace	China	2.74	hh
ZJU125	zxg170	CL_landrace	Africa	1.49	hh
ZJU132	snm	CL_cultivar	China	2.25	hh
ZJU135	PI482246	C.amarus	Zimbabwe	6.03	hh
ZJU136	1531	C.mucosospermus	China	18.94	HH
ZJU139	218	CL_cultivar	China	1.66	hh
ZJU148	XQ	CL_cultivar	East Asia	2.5	hh
ZJU150	219	CL_cultivar	China	1.88	hh
ZJU152	PI595203	C.mucosospermus	Nigeria	18.53	HH
ZJU154	MLG	CL_cultivar	East Asia	1.91	hh
ZJU155	ZM8F	CL_cultivar	China	1.83	hh
ZJU156	ZM8M	CL_cultivar	China	1.79	hh
ZJU157	ZM10F	CL_cultivar	China	1.57	hh
ZJU158	ZM10M	CL_cultivar	China	1.91	hh
ZJU161	364-26-69-1-2-ld2-2	CL_cultivar	China	1.37	hh
ZJU162	387-22-26-ld2-4-ld2-2	CL_cultivar	China	1.33	hh
ZJU163	m1511-3	CL_cultivar	China	1.75	hh
ZJU164	QM2K	CL_cultivar	China	1.88	hh
ZJU165	W11	C.mucosospermus	China	18.19	HH
ZJU166	RCL1207F	CL_cultivar	China	1.82	hh
ZJU170	W15	CL_cultivar	China	1.92	hh
ZJU172	W14	CL_landrace	China	2.14	hh
ZJU173	YSX2	CL_landrace	China	7.27	hh
ZJU175	ZJF	CL_cultivar	China	2.48	hh
ZJU177	RBHRXG	CL_cultivar	East Asia	1.9	hh
ZJU178	1332	CL_cultivar	China	2.24	hh
ZJU179	J026	CL_cultivar	China	2.06	hh
ZJU180	DYXG	CL_cultivar	China	2.01	hh
ZJU184	HMRM	CL_cultivar	East Asia	2.07	hh
ZJU185	BG	CL_landrace	China	2	hh
ZJU188	YRG	CL_cultivar	China	4.48	hh
ZJU190	PHMLG	CL_landrace	East Asia	1.69	hh
ZJU200	LZDB	CL_landrace	northwestern china	3.49	hh
ZJU203	ZH	CL_cultivar	East Asia	1.28	hh
ZJU206	A1-M	CL_cultivar	China	1.29	hh
ZJU208	B1	CL_cultivar	China	2.06	hh
ZJU209	B2	CL_cultivar	China	1.64	hh
ZJU210	C1M	CL_cultivar	China	1.57	hh
ZJU211	C2F	CL_cultivar	China	1.53	hh
ZJU212	C3M	CL_cultivar	China	1.77	hh
ZJU213	w0654	CL_cultivar	China	2.91	hh
ZJU214	w0655	CL_cultivar	China	1.18	hh
ZJU217	w0661	CL_cultivar	China	1.3	hh
ZJU218	w0662	CL_cultivar	China	1.68	hh
ZJU219	w0663	CL_cultivar	China	1.12	hh
ZJU220	w0666	CL_cultivar	China	3.06	hh
ZJU221	w0667	CL_cultivar	China	2.07	hh
ZJU222	w0668	CL_cultivar	China	1.64	hh
ZJU223	w0669	CL_cultivar	China	0.71	hh
ZJU224	w0670	CL_cultivar	China	2.04	hh
ZJU226	w0732	CL_cultivar	China	0.98	hh
ZJU227	w0901	CL_cultivar	China	1.13	hh
ZJU228	w0902	CL_cultivar	China	1.04	hh
ZJU229	w0903	CL_cultivar	China	1.49	hh
ZJU231	w0905	CL_cultivar	China	1.25	hh
ZJU234	w0722	CL_cultivar	China	2.53	hh

## Sheet: Table S8
Table S8. The allelic distributions on 67 wild accessions
Accession Name	Type	Origin	Genotype(InDel5)
PI 164248	Citrullus mucosospermus	Liberia	HH
PI 184800	Citrullus mucosospermus	Nigeria	HH
PI 186489	Citrullus mucosospermus	Nigeria	hh
PI 186975	Citrullus mucosospermus	Ghana	HH
PI 189318	Citrullus mucosospermus	Nigeria	HH
PI 195927	Citrullus colocynthis	Ethiopia	hh
PI 247398	Citrullus mucosospermus	Greece	hh
PI 249009	Citrullus mucosospermus	Kaduna, Nigeria	HH
PI 254735	Citrullus mucosospermus	Senegal	hh
PI 254736	Citrullus mucosospermus	Senegal	hh
PI 254737	Citrullus mucosospermus	Senegal	hh
PI 254740	Citrullus mucosospermus	Senegal	hh
PI 254741	Citrullus mucosospermus	Senegal	hh
PI 254742	Citrullus mucosospermus	Senegal	hh
PI 254744	Citrullus amarus	Senegal	hh
PI 255137	Citrullus amarus	Transvaal, South Africa	hh
PI 271769	Citrullus amarus	Transvaal, South Africa	hh
PI 295842	Citrullus amarus	South Africa	hh
PI 295843	Citrullus amarus	South Africa	hh
PI 296334	Citrullus amarus	Limpopo, South Africa	hh
PI 296342	Citrullus amarus	Cape Province, South Africa	hh
PI 299379	Citrullus amarus	Cape Province, South Africa	hh
PI 326516	Citrullus mucosospermus	Ghana	HH
PI 457916	Citrullus mucosospermus	Liberia	HH
PI 482257	Citrullus amarus	Zimbabwe	hh
PI 482261	Citrullus amarus	Zimbabwe	hh
PI 482293	Citrullus amarus	Zimbabwe	hh
PI 482298	Citrullus amarus	Zimbabwe	hh
PI 482312	Citrullus amarus	Zimbabwe	hh
PI 482321	Citrullus amarus	Zimbabwe	hh
PI 482322	Citrullus amarus	Zimbabwe	hh
PI 482326	Citrullus amarus	Zimbabwe	hh
PI 482333	Citrullus amarus	Zimbabwe	hh
PI 482334	Citrullus amarus	Zimbabwe	hh
PI 482342	Citrullus amarus	Zimbabwe	hh
PI 482355	Citrullus amarus	Zimbabwe	hh
PI 485581	Citrullus amarus	Africa	hh
PI 490377	Citrullus mucosospermus	Mali	HH
PI 490379	Citrullus mucosospermus	Mali	HH
PI 490380	Citrullus mucosospermus	Mali	HH
PI 490386	Citrullus mucosospermus	Mali	hh
PI 494527	Citrullus mucosospermus	Ogun, Nigeria	HH
PI 494528	Citrullus mucosospermus	Oyo, Nigeria	HH
PI 494529	Citrullus mucosospermus	Oyo, Nigeria	HH
PI 494531	Citrullus mucosospermus	Oyo, Nigeria	HH
PI 532666	Citrullus amarus	Eswatini	hh
PI 532669	Citrullus amarus	Botswana	hh
PI 532722	Citrullus mucosospermus	Kasaï Central, Democratic Republic of the Congo	HH
PI 532730	Citrullus mucosospermus	Bandundu, Democratic Republic of the Congo	HH
PI 532732	Citrullus mucosospermus	Bandundu, Democratic Republic of the Congo	HH
PI 532733	Citrullus mucosospermus	Bandundu, Democratic Republic of the Congo	HH
PI 560001	Citrullus mucosospermus	Oyo, Nigeria	HH
PI 560004	Citrullus mucosospermus	Oyo, Nigeria	hh
PI 560004	Citrullus mucosospermus	Oyo, Nigeria	HH
PI 560007	Citrullus mucosospermus	Oyo, Nigeria	HH
PI 560008	Citrullus mucosospermus	Oyo, Nigeria	HH
PI 560009	Citrullus mucosospermus	Oyo, Nigeria	hh
PI 560010	Citrullus mucosospermus	Ogun, Nigeria	HH
PI 560011	Citrullus mucosospermus	Ogun, Nigeria	HH
PI 560012	Citrullus mucosospermus	Ogun, Nigeria	HH
PI 560013	Citrullus mucosospermus	Ogun, Nigeria	hh
PI 560014	Citrullus mucosospermus	Ogun, Nigeria	HH
PI 560015	Citrullus mucosospermus	Oyo, Nigeria	HH
PI 560016	Citrullus mucosospermus	Oyo, Nigeria	HH
PI 560020	Citrullus mucosospermus	Oyo, Nigeria	HH
PI 595203	Citrullus mucosospermus	Georgia, United States	HH
PI 652554	Citrullus colocynthis	Rajasthan, India	hh

## Sheet: Table S9
Table S9. The list of KASP markers used in this study
Position	Markers	Primers
12239502	K1-Fam	GAAGGTGACCAAGTTCATGCTGCACGGGGTACTTAAAAATGAAC
	K1-Hex	GAAGGTCGGAGTCAACGGATTGCACGGGGTACTTAAAAATGAAT
	K1-R	CGTACAAATATCCCTTTACACTCC
12374591	K2-Fam	GAAGGTGACCAAGTTCATGCTGAAGTCTTGCACCCTAACGTTCT
	K2-Hex	GAAGGTCGGAGTCAACGGATTGAAGTCTTGCACCCTAACGTTCC
	K2-R	GTTGCGGCATTGGGAAGACAA
12516471	K3-Fam	GAAGGTGACCAAGTTCATGCTGCTTCAATTGCACCACGAATTCG
	K3-Hex	GAAGGTCGGAGTCAACGGATTGCTTCAATTGCACCACGAATTCA
	K3-R	GGGGAGAAAGAAGAAGAAGTATAGG
12690633	K4-Fam	GAAGGTGACCAAGTTCATGCTCTGCCTAAGAGCATCGTTACG
	K4-Hex	GAAGGTCGGAGTCAACGGATTCTGCCTAAGAGCATCGTTACA
	K4-R	GGAAAGCTAGGTTGCGTAACAATGT
13341633	K5-Fam	GAAGGTGACCAAGTTCATGCTCCCATTTGACCCCAGTTTTCATA
	K5-Hex	GAAGGTCGGAGTCAACGGATTCCCATTTGACCCCAGTTTTCATT
	K5-R	GGATAAATGTCGACAAAGAGAACGA
13517513	K6-Fam	GAAGGTGACCAAGTTCATGCTCCAATTTGCCTACTCAATATGCA
	K6-Hex	GAAGGTCGGAGTCAACGGATTCCAATTTGCCTACTCAATATGCG
	K6-R	TTATGTTACCGGCTCCCCA
13730568	K7-Fam	GAAGGTGACCAAGTTCATGCTGGTGATGAGGAAATTGGAGATCG
	K7-Hex	GAAGGTCGGAGTCAACGGATTGGTGATGAGGAAATTGGAGATCA
	K7-R	CACAAGCAATCGTAGATGATCTTCC
14006124	K8-Fam	GAAGGTGACCAAGTTCATGCTAAATTATGACGTACAGCGCTGCA
	K8-Hex	GAAGGTCGGAGTCAACGGATTAAATTATGACGTACAGCGCTGCG
	K8-R	CGTAAAATAACGGTGTTGCACTGA
14325166	K9-Fam	GAAGGTGACCAAGTTCATGCTGCTCGTAAGCAGTTGGTTGTCTG
	K9-Hex	GAAGGTCGGAGTCAACGGATTGCTCGTAAGCAGTTGGTTGTCTA
	K9-R	GCCTTCTATCATGACGTCTGCTAAC
14563829	K10-Fam	GAAGGTGACCAAGTTCATGCTTGTGAGCAGGCTGAACACTC
	K10-Hex	GAAGGTCGGAGTCAACGGATTTGTGAGCAGGCTGAACACTA
	K10-R	TTCCGCATGTTCAATGTGGGCTA
14794859	K11-Fam	GAAGGTGACCAAGTTCATGCTGTCCCATGGCACGATCACA
	K11-Hex	GAAGGTCGGAGTCAACGGATTGTCCCATGGCACGATCACG
	K11-R	AGGTAAGGAGTATGGAGGCCT
15056677	K12-Fam	GAAGGTGACCAAGTTCATGCTATATGGTTCTTGATGATGCGTGC
	K12-Hex	GAAGGTCGGAGTCAACGGATTATATGGTTCTTGATGATGCGTGT
	K12-R	CTTGTCCAACTTCGCACTC
12891314	K13-Fam	GAAGGTGACCAAGTTCATGCTGCACACTATCTTGCGCAAAAAGC
	K13-Hex	GAAGGTCGGAGTCAACGGATTGCACACTATCTTGCGCAAAAAGT
	K13-R	CAGGATAAGGAGAGGCAAGAATAG
13018185	K14-Fam	GAAGGTGACCAAGTTCATGCTGGTTAATCGAAGTTGGGTGTGTT
	K14-Hex	GAAGGTCGGAGTCAACGGATTGGTTAATCGAAGTTGGGTGTGTC
	K14-R	CTACTCAAGGCTGAAAACAACCTT
13143199	K15-Fam	GAAGGTGACCAAGTTCATGCTCTCAAATGTTGTAGAGTCAGGCG
	K15-Hex	GAAGGTCGGAGTCAACGGATTCTCAAATGTTGTAGAGTCAGGCA
	K15-R	AGTCAGCTTACGCGTACCTCA
13158738	K16-Fam	GAAGGTGACCAAGTTCATGCTTATTTTGAAACTCACCTTTAATCACTT
	K16-Hex	GAAGGTCGGAGTCAACGGATTTATTTTGAAACTCACCTTTAATCACTC
	K16-R	GTGATTCAAAACTATACAACAATTTTATC
13229469	K17-Fam	GAAGGTGACCAAGTTCATGCTTCTTGGACGCAAGGTTTAACTTG
	K17-Hex	GAAGGTCGGAGTCAACGGATTTCTTGGACGCAAGGTTTAACTTA
	K17-R	TTCAAGGTGAACGCCGCTT
13154621	InDel5-Fam	GAAGGTGACCAAGTTCATGCTCAATACTTTTTTTTTTTCTTTTTTTTTTC
	InDel5-Hex	GAAGGTCGGAGTCAACGGATTCAATACTTTTTTTTTTTCTTTTTTTTTTT
	InDel5-R	TCAGATAATGGAAACTATAGATCGA

## Sheet: Table S10
Table S10. The list of primers used in this study
Primer Name	Primer Sequence(5' to 3')	remark
ClERF1-F	ATGGAGACTGAGTCTAGAATTTTAA	gene cloning
ClERF1-R	TTAATTTTGCCATAAGAAAGCTTCG
pClERF1-F	AGTTGTTATGGCTCGTTTATTGTTG	promoter cloning
pClERF1-R	TTTGGAAATGAAGGGTTGGAAAAT
qClERF1-F	GCCGCCATGGAAATCCCAAC	qRT-PCR
qClERF1-R	AAGGCGGAGGAGGAAGAGGAG
qClAux/IAA-F	CCTCCTGCAGCTAAGGCACA
qClAux/IAA-R	CTGAGGTACGGTGCGCCATC
qClEXT-F	TTGGTCCAATGCCTCCTGGT
qClEXT-R	GCTTCCACAACCCGAGGAC
Actin-F	TGCCCAGAAGTTCTATTCCAGC
Actin-R	CATGGTTGAACCACCACTGAGGAC
